# Supplementary material for: Downregulation of Parahippocampal Copper Chaperone for Superoxide Dismutase in Alzheimer’s Disease
Source: Brain Sci. 2025 Feb 20;15(3):216. doi: 10.3390/brainsci15030216 (PMC11940324; doi:10.3390/brainsci15030216)
Supplement: Supplementary file 1 [file brainsci-15-00216-s001.zip]

Archive with 1 entries (1 files):
- brainsci-3485394-supplementary.pdf
